# Supplementary material for: IL-6 facilitates cross-talk between epithelial cells and tumor- associated macrophages in Helicobacter pylori-linked gastric carcinogenesis
Source: Neoplasia. 2024 Feb 28;50:100981. doi: 10.1016/j.neo.2024.100981 (PMC10912637; doi:10.1016/j.neo.2024.100981)
Supplement: Supplementary file 1 [file mmc1.xlsx]

## Sheet: Table S1
Table S1 Primers used in this study.
Gene		Species	Sequences
SnaI1	forward	human	CTAGGCCCTGGCTGCTACAA
Snai1	reverse	human	CCTGGCACTGGTACTTCTTGA
Vim	forward	human	GGACCAGCTAACCAACGACA
Vim	reverse	human	AAGGTCAAGACGTGCCAGAG
MMP2	forward	human	CGACCACAGCCAACTACGAT
MMP2	reverse	human	CATCCTGGGACAGACGGAAG
MMP9	forward	human	CGACGTCTTCCAGTACCGAG
MMP9	reverse	human	GTTGGTCCCAGTGGGGATTT
RP2	forward	human	AAGCTGAGGATGCTCAAAG
RP2	reverse	human	CCCATTAAACTCCAAGGCAA
EpCAM	forward	human	GCTGGCCGTAAACTGCTTTG
EpCAM	reverse	human	ACATTTGGCAGCCAGCTTTG
IL-6	forward	human	AGACAGCCACTCACCTCTTCAG
IL-6	reverse	human	TTCTGCCAGTGCCTCTTTGCTG

## Sheet: Table S2
Table S2. Cell identification markers
Cell name	marker genes
gland mucous cells	'MUC6'	'TFF2'
pit mucous cells	'MUC5AC'	'TFF1'
Enteroendocrine cells	CHGB'	'CHGA'
D cell	'CHGB'	'CHGA'	'SST'
G cell	CHGB'	'CHGA'	'GAST'
Chief cells	'PGA3'	'PGA4'
Proliferative cells	'MKI67'	'TOP2A'	'BIRC5'
Goblet cells	'MUC2'	'ITLN1'	'SPINK4'
Enterocytes	'APOA1'	'ALPI'	'FABP1'	'APOA4'
T cells	'CD2'	'CD3D'
B cells	'CD79A'
Macrophage	'CSF1R'	'CD68'
Fibroblasts	'DCN'	'PDPN'
Endothelial cells	'VWF'	'ENG'
Mast cell	'TPSAB1'
